# Supplementary material for: Berberine in Human Oncogenic Herpesvirus Infections and Their Linked Cancers
Source: Viruses. 2021 May 28;13(6):1014. doi: 10.3390/v13061014 (PMC8229678; doi:10.3390/v13061014)
Supplement: Supplementary file 1 [file viruses-13-01014-s001.zip]

Archive with 1 entries (1 files):
- viruses-1206838-supplementary.pdf
